# Supplementary material for: Reutilization of Silicon-Cutting Waste via Constructing Multilayer Si@SiO2@C Composites as Anode Materials for Li-Ion Batteries
Source: Nanomaterials (Basel). 2024 Apr 2;14(7):625. doi: 10.3390/nano14070625 (PMC11013368; doi:10.3390/nano14070625)
Supplement: Supplementary file 1 [file nanomaterials-14-00625-s001.zip]

Archive with 1 entries (1 files):
- nanomaterials-2936256-supplementary.pdf
